# Supplementary material for: Validation of the Nelwan Score as a screening tool for the diagnosis of typhoid fever in adults in Indonesia
Source: PLoS One. 2023 May 12;18(5):e0256508. doi: 10.1371/journal.pone.0256508 (PMC10180627; doi:10.1371/journal.pone.0256508)
Supplement: S1 Dataset — (XLSX) [file pone.0256508.s001.xlsx]

## Sheet: Sheet1
NO	USIA	SEX	KELOMPOK USIA	SUHU	DEMAM	NERI KEPALA	KELEMAHAN	MUAL	NYERI PERUT	ANOREXIA	MUNTAH	GANGGUAN MOTILITAS	INSOMNIA	HEPATOMEGALI	SPLENOMEGALI	BRADIKARDI RELATIF	LIDAH TIFOID	MELENA	PENURUNAN KESADARAN	TOTAL SKOR	RENTANG SKOR	KULTUR DARAH	KULTUR FESES	CUT OFF 12	CUT OFF 11	CUT OFF 10	SUHU	ANEOSINOFILIA	DEMAM TIFOID
1	21	LAKI-LAKI	18-30 TAHUN	37,5-38	< 1MINGGU	YA	YA	YA	YA	YA	TIDAK	YA	YA	TIDAK	TIDAK	TIDAK	YA	TIDAK	TIDAK	10	2017-08-12	POSITIF	tidak diperiksa	<12	< 11	>=10	38	YA	DEMAM TIFOID
2	53	PEREMPUAN	51-60 TAHUN	37,5-38	< 1MINGGU	YA	YA	YA	YA	YA	YA	YA	YA	TIDAK	TIDAK	TIDAK	TIDAK	TIDAK	TIDAK	9	2017-08-12	NEGATIF	tidak diperiksa	<12	< 11	< 10	37.7	YA	BUKAN DEMAM TIFOID
3	33	LAKI-LAKI	31-40 TAHUN	37,5-38	< 1MINGGU	YA	YA	YA	TIDAK	TIDAK	TIDAK	YA	YA	YA	TIDAK	TIDAK	TIDAK	TIDAK	TIDAK	7	<=7	NEGATIF	tidak diperiksa	<12	< 11	< 10	38	YA	BUKAN DEMAM TIFOID
4	35	PEREMPUAN	31-40 TAHUN	37,5-38	> 1 MINGGU	TIDAK	YA	YA	TIDAK	YA	TIDAK	YA	YA	TIDAK	TIDAK	TIDAK	TIDAK	TIDAK	TIDAK	5	<=7	NEGATIF	tidak diperiksa	<12	< 11	< 10	37.8	TIDAK	BUKAN DEMAM TIFOID
5	54	PEREMPUAN	51-60 TAHUN	37,5-38	< 1MINGGU	YA	YA	YA	TIDAK	YA	YA	YA	TIDAK	TIDAK	TIDAK	TIDAK	YA	TIDAK	TIDAK	7	<=7	NEGATIF	tidak diperiksa	<12	< 11	< 10	38	TIDAK	BUKAN DEMAM TIFOID
6	41	LAKI-LAKI	41-50 TAHUN	37,5-38	< 1MINGGU	YA	YA	YA	TIDAK	YA	YA	TIDAK	YA	TIDAK	TIDAK	TIDAK	TIDAK	TIDAK	TIDAK	7	<=7	NEGATIF	tidak diperiksa	<12	< 11	< 10	0	TIDAK	BUKAN DEMAM TIFOID
7	35	LAKI-LAKI	31-40 TAHUN	37,5-38	< 1MINGGU	TIDAK	YA	YA	YA	YA	TIDAK	YA	YA	TIDAK	TIDAK	TIDAK	TIDAK	TIDAK	TIDAK	7	<=7	NEGATIF	tidak diperiksa	<12	< 11	< 10	37.5	TIDAK	BUKAN DEMAM TIFOID
8	65	LAKI-LAKI	> 60 TAHUN	37,5-38	< 1MINGGU	YA	YA	YA	YA	YA	TIDAK	TIDAK	YA	TIDAK	TIDAK	TIDAK	TIDAK	TIDAK	TIDAK	7	<=7	NEGATIF	tidak diperiksa	<12	< 11	< 10	38	TIDAK	BUKAN DEMAM TIFOID
9	29	PEREMPUAN	18-30 TAHUN	37,5-38	> 1 MINGGU	YA	YA	YA	YA	YA	YA	YA	YA	TIDAK	TIDAK	TIDAK	TIDAK	TIDAK	TIDAK	12	2017-08-12	NEGATIF	NEGATIF	<12	>=11	>=10	38	YA	BUKAN DEMAM TIFOID
10	32	LAKI-LAKI	31-40 TAHUN	38,1-39	< 1MINGGU	YA	YA	YA	YA	YA	YA	YA	YA	TIDAK	TIDAK	TIDAK	TIDAK	YA	TIDAK	11	2017-08-12	NEGATIF	tidak diperiksa	>=12	>=11	>=10	38.5	TIDAK	BUKAN DEMAM TIFOID
11	59	LAKI-LAKI	51-60 TAHUN	38,1-39	< 1MINGGU	YA	YA	YA	YA	YA	YA	YA	YA	TIDAK	TIDAK	TIDAK	TIDAK	YA	TIDAK	11	2017-08-12	NEGATIF	tidak diperiksa	<12	>=11	>=10	38.5	TIDAK	BUKAN DEMAM TIFOID
12	42	PEREMPUAN	41-50 TAHUN	38,1-39	< 1MINGGU	YA	YA	YA	YA	YA	YA	YA	YA	TIDAK	TIDAK	TIDAK	YA	TIDAK	TIDAK	11	2017-08-12	NEGATIF	tidak diperiksa	<12	>=11	>=10	39	TIDAK	BUKAN DEMAM TIFOID
13	31	LAKI-LAKI	31-40 TAHUN	> 39	< 1MINGGU	TIDAK	YA	YA	YA	YA	YA	YA	YA	TIDAK	TIDAK	TIDAK	TIDAK	TIDAK	TIDAK	8	2017-08-12	NEGATIF	tidak diperiksa	<12	< 11	< 10	40	YA	BUKAN DEMAM TIFOID
14	24	PEREMPUAN	18-30 TAHUN	38,1-39	< 1MINGGU	YA	YA	YA	YA	YA	YA	YA	YA	TIDAK	TIDAK	TIDAK	TIDAK	TIDAK	TIDAK	9	2017-08-12	NEGATIF	tidak diperiksa	<12	< 11	< 10	38.8	YA	BUKAN DEMAM TIFOID
15	63	PEREMPUAN	> 60 TAHUN	37,5-38	< 1MINGGU	TIDAK	YA	YA	TIDAK	YA	YA	TIDAK	TIDAK	TIDAK	TIDAK	TIDAK	TIDAK	TIDAK	TIDAK	5	<=7	NEGATIF	tidak diperiksa	<12	< 11	< 10	38	TIDAK	BUKAN DEMAM TIFOID
16	30	PEREMPUAN	18-30 TAHUN	37,5-38	< 1MINGGU	YA	YA	YA	YA	YA	YA	YA	YA	TIDAK	TIDAK	TIDAK	YA	TIDAK	TIDAK	11	2017-08-12	NEGATIF	tidak diperiksa	<12	>=11	>=10	38	YA	BUKAN DEMAM TIFOID
17	46	PEREMPUAN	41-50 TAHUN	37,5-38	< 1MINGGU	TIDAK	YA	YA	TIDAK	YA	YA	TIDAK	TIDAK	TIDAK	TIDAK	TIDAK	TIDAK	TIDAK	TIDAK	5	<=7	NEGATIF	tidak diperiksa	<12	< 11	< 10	37.6	TIDAK	BUKAN DEMAM TIFOID
18	31	PEREMPUAN	31-40 TAHUN	37,5-38	< 1MINGGU	YA	YA	YA	YA	YA	YA	YA	TIDAK	TIDAK	TIDAK	TIDAK	TIDAK	TIDAK	TIDAK	8	2017-08-12	NEGATIF	tidak diperiksa	<12	< 11	< 10	37.5	YA	BUKAN DEMAM TIFOID
19	35	LAKI-LAKI	31-40 TAHUN	37,5-38	> 1 MINGGU	YA	YA	YA	TIDAK	YA	TIDAK	TIDAK	YA	TIDAK	TIDAK	TIDAK	YA	TIDAK	TIDAK	9	2017-08-12	NEGATIF	NEGATIF	<12	< 11	< 10	38	TIDAK	BUKAN DEMAM TIFOID
20	23	PEREMPUAN	18-30 TAHUN	38,1-39	< 1MINGGU	YA	YA	YA	YA	YA	YA	TIDAK	YA	TIDAK	TIDAK	TIDAK	YA	TIDAK	TIDAK	10	2017-08-12	NEGATIF	tidak diperiksa	<12	< 11	>=10	39	YA	BUKAN DEMAM TIFOID
21	23	LAKI-LAKI	18-30 TAHUN	38,1-39	< 1MINGGU	YA	YA	YA	YA	TIDAK	TIDAK	TIDAK	YA	TIDAK	TIDAK	TIDAK	YA	TIDAK	TIDAK	6	<=7	NEGATIF	tidak diperiksa	<12	< 11	< 10	38.1	YA	BUKAN DEMAM TIFOID
22	38	PEREMPUAN	31-40 TAHUN	38,1-39	< 1MINGGU	YA	YA	YA	YA	YA	YA	YA	YA	TIDAK	TIDAK	YA	YA	TIDAK	YA	15	>=13	NEGATIF	tidak diperiksa	>=12	>=11	>=10	38.8	YA	BUKAN DEMAM TIFOID
23	38	PEREMPUAN	31-40 TAHUN	38,1-39	< 1MINGGU	YA	YA	YA	YA	TIDAK	YA	YA	TIDAK	TIDAK	TIDAK	TIDAK	YA	TIDAK	TIDAK	9	2017-08-12	NEGATIF	tidak diperiksa	<12	< 11	< 10	38.9	TIDAK	BUKAN DEMAM TIFOID
24	66	PEREMPUAN	> 60 TAHUN	37,5-38	< 1MINGGU	YA	YA	YA	YA	YA	YA	YA	YA	TIDAK	TIDAK	TIDAK	TIDAK	TIDAK	TIDAK	9	2017-08-12	NEGATIF	tidak diperiksa	<12	< 11	< 10	37.9	TIDAK	BUKAN DEMAM TIFOID
25	70	PEREMPUAN	> 60 TAHUN	37,5-38	< 1MINGGU	YA	YA	YA	TIDAK	YA	YA	YA	YA	TIDAK	TIDAK	TIDAK	YA	TIDAK	TIDAK	10	2017-08-12	NEGATIF	tidak diperiksa	<12	< 11	>=10	37.9	TIDAK	BUKAN DEMAM TIFOID
26	55	LAKI-LAKI	51-60 TAHUN	38,1-39	< 1MINGGU	YA	YA	YA	YA	YA	YA	TIDAK	YA	TIDAK	TIDAK	TIDAK	TIDAK	YA	YA	12	2017-08-12	NEGATIF	tidak diperiksa	>=12	>=11	>=10	38.8	TIDAK	BUKAN DEMAM TIFOID
27	48	LAKI-LAKI	41-50 TAHUN	37,5-38	< 1MINGGU	YA	YA	YA	TIDAK	YA	YA	TIDAK	TIDAK	TIDAK	TIDAK	TIDAK	TIDAK	TIDAK	TIDAK	6	<=7	NEGATIF	tidak diperiksa	<12	< 11	< 10	37.7	YA	BUKAN DEMAM TIFOID
28	24	LAKI-LAKI	18-30 TAHUN	38,1-39	< 1MINGGU	YA	YA	YA	YA	YA	YA	TIDAK	YA	TIDAK	TIDAK	YA	YA	TIDAK	TIDAK	12	2017-08-12	NEGATIF	tidak diperiksa	>=12	>=11	>=10	39	TIDAK	BUKAN DEMAM TIFOID
29	21	LAKI-LAKI	18-30 TAHUN	> 39	< 1MINGGU	YA	YA	YA	YA	YA	TIDAK	YA	YA	TIDAK	TIDAK	YA	YA	TIDAK	TIDAK	13	>=13	NEGATIF	tidak diperiksa	>=12	>=11	>=10	39.6	YA	BUKAN DEMAM TIFOID
30	34	PEREMPUAN	31-40 TAHUN	38,1-39	> 1 MINGGU	YA	YA	YA	YA	YA	YA	YA	YA	TIDAK	TIDAK	TIDAK	YA	TIDAK	TIDAK	12	2017-08-12	NEGATIF	NEGATIF	>=12	>=11	>=10	38.5	TIDAK	BUKAN DEMAM TIFOID
31	30	LAKI-LAKI	18-30 TAHUN	0	< 1MINGGU	TIDAK	TIDAK	YA	YA	YA	YA	YA	TIDAK	TIDAK	TIDAK	TIDAK	TIDAK	TIDAK	TIDAK	6	<=7	NEGATIF	tidak diperiksa	<12	< 11	< 10	0	TIDAK	BUKAN DEMAM TIFOID
32	42	PEREMPUAN	41-50 TAHUN	37,5-38	< 1MINGGU	YA	YA	YA	YA	YA	YA	YA	YA	TIDAK	TIDAK	TIDAK	YA	YA	TIDAK	13	>=13	NEGATIF	tidak diperiksa	>=12	>=11	>=10	37.6	TIDAK	BUKAN DEMAM TIFOID
33	52	PEREMPUAN	51-60 TAHUN	37,5-38	< 1MINGGU	TIDAK	YA	TIDAK	TIDAK	YA	TIDAK	YA	YA	TIDAK	TIDAK	TIDAK	TIDAK	TIDAK	TIDAK	5	<=7	NEGATIF	tidak diperiksa	<12	< 11	< 10	37.5	TIDAK	BUKAN DEMAM TIFOID
34	38	LAKI-LAKI	31-40 TAHUN	37,5-38	< 1MINGGU	YA	YA	TIDAK	TIDAK	YA	TIDAK	YA	TIDAK	TIDAK	TIDAK	TIDAK	TIDAK	TIDAK	TIDAK	5	<=7	NEGATIF	tidak diperiksa	<12	< 11	< 10	38	TIDAK	BUKAN DEMAM TIFOID
35	28	PEREMPUAN	18-30 TAHUN	38,1-39	< 1MINGGU	YA	YA	YA	YA	YA	YA	YA	YA	TIDAK	TIDAK	TIDAK	YA	TIDAK	TIDAK	11	2017-08-12	POSITIF	tidak diperiksa	<12	>=11	>=10	38.1	TIDAK	DEMAM TIFOID
36	43	PEREMPUAN	41-50 TAHUN	37,5-38	< 1MINGGU	YA	YA	YA	YA	YA	YA	TIDAK	YA	YA	TIDAK	TIDAK	YA	TIDAK	YA	13	>=13	NEGATIF	tidak diperiksa	>=12	>=11	>=10	37.9	TIDAK	BUKAN DEMAM TIFOID
37	18	PEREMPUAN	18-30 TAHUN	37,5-38	< 1MINGGU	YA	YA	YA	YA	YA	YA	YA	YA	TIDAK	TIDAK	TIDAK	YA	TIDAK	TIDAK	11	2017-08-12	NEGATIF	tidak diperiksa	<12	>=11	>=10	38	TIDAK	BUKAN DEMAM TIFOID
38	26	LAKI-LAKI	18-30 TAHUN	37,5-38	< 1MINGGU	YA	YA	YA	YA	YA	TIDAK	TIDAK	YA	TIDAK	TIDAK	TIDAK	YA	TIDAK	TIDAK	9	2017-08-12	NEGATIF	tidak diperiksa	<12	< 11	< 10	38	TIDAK	BUKAN DEMAM TIFOID
39	25	PEREMPUAN	18-30 TAHUN	> 39	< 1MINGGU	YA	YA	YA	YA	YA	TIDAK	TIDAK	YA	TIDAK	TIDAK	YA	TIDAK	TIDAK	TIDAK	9	2017-08-12	NEGATIF	tidak diperiksa	<12	< 11	< 10	39.3	TIDAK	BUKAN DEMAM TIFOID
40	22	PEREMPUAN	18-30 TAHUN	37,5-38	< 1MINGGU	YA	YA	YA	YA	YA	YA	YA	TIDAK	TIDAK	TIDAK	YA	TIDAK	TIDAK	TIDAK	10	2017-08-12	NEGATIF	tidak diperiksa	<12	< 11	>=10	38	TIDAK	BUKAN DEMAM TIFOID
1	42	PEREMPUAN	41-50 TAHUN	37,5-38	< 1MINGGU	YA	YA	YA	YA	YA	YA	YA	YA	TIDAK	TIDAK	TIDAK	YA	YA	TIDAK	13	>=13	NEGATIF	tidak diperiksa	>=12	>=11	>=10	37.4	TIDAK	BUKAN DEMAM TIFOID
42	63	LAKI-LAKI	> 60 TAHUN	37,5-38	< 1MINGGU	YA	YA	YA	YA	YA	YA	YA	YA	TIDAK	TIDAK	TIDAK	YA	YA	TIDAK	13	>=13	NEGATIF	tidak diperiksa	>=12	>=11	>=10	37.5	TIDAK	BUKAN DEMAM TIFOID
43	66	PEREMPUAN	> 60 TAHUN	> 39	< 1MINGGU	YA	YA	YA	YA	YA	YA	TIDAK	YA	YA	TIDAK	TIDAK	TIDAK	TIDAK	TIDAK	8	2017-08-12	NEGATIF	tidak diperiksa	<12	< 11	< 10	39	TIDAK	BUKAN DEMAM TIFOID
44	52	PEREMPUAN	51-60 TAHUN	38,1-39	> 1 MINGGU	YA	YA	YA	YA	YA	YA	YA	YA	TIDAK	TIDAK	YA	YA	TIDAK	TIDAK	14	>=13	NEGATIF	tidak diperiksa	>=12	>=11	>=10	38.5	TIDAK	BUKAN DEMAM TIFOID
45	45	LAKI-LAKI	41-50 TAHUN	37,5-38	< 1MINGGU	TIDAK	YA	YA	YA	YA	TIDAK	YA	YA	TIDAK	TIDAK	TIDAK	TIDAK	TIDAK	TIDAK	7	<=7	NEGATIF	tidak diperiksa	<12	< 11	< 10	38	TIDAK	BUKAN DEMAM TIFOID
46	40	PEREMPUAN	31-40 TAHUN	37,5-38	< 1MINGGU	YA	YA	YA	TIDAK	TIDAK	TIDAK	YA	TIDAK	TIDAK	TIDAK	TIDAK	TIDAK	TIDAK	TIDAK	5	<=7	NEGATIF	tidak diperiksa	<12	< 11	< 10	37.5	TIDAK	BUKAN DEMAM TIFOID
47	55	PEREMPUAN	51-60 TAHUN	38,1-39	< 1MINGGU	TIDAK	YA	YA	YA	YA	YA	YA	YA	TIDAK	TIDAK	TIDAK	YA	TIDAK	TIDAK	11	2017-08-12	NEGATIF	tidak diperiksa	<12	>=11	>=10	38.1	TIDAK	BUKAN DEMAM TIFOID
48	81	PEREMPUAN	> 60 TAHUN	37,5-38	< 1MINGGU	YA	YA	YA	YA	YA	TIDAK	YA	YA	TIDAK	TIDAK	TIDAK	TIDAK	TIDAK	YA	10	2017-08-12	NEGATIF	tidak diperiksa	<12	< 11	>=10	37.4	TIDAK	BUKAN DEMAM TIFOID
49	69	LAKI-LAKI	> 60 TAHUN	37,5-38	< 1MINGGU	YA	YA	YA	YA	YA	YA	YA	YA	TIDAK	TIDAK	TIDAK	TIDAK	TIDAK	TIDAK	9	2017-08-12	NEGATIF	tidak diperiksa	<12	< 11	< 10	37.6	TIDAK	BUKAN DEMAM TIFOID
50	26	LAKI-LAKI	18-30 TAHUN	37,5-38	< 1MINGGU	YA	YA	YA	YA	YA	YA	YA	YA	TIDAK	TIDAK	TIDAK	YA	TIDAK	YA	13	>=13	NEGATIF	tidak diperiksa	>=12	>=11	>=10	37.9	TIDAK	BUKAN DEMAM TIFOID
51	42	PEREMPUAN	41-50 TAHUN	37,5-38	< 1MINGGU	YA	YA	YA	YA	YA	YA	YA	YA	TIDAK	TIDAK	TIDAK	TIDAK	YA	TIDAK	11	2017-08-12	NEGATIF	tidak diperiksa	<12	>=11	>=10	37.8	TIDAK	BUKAN DEMAM TIFOID
52	22	LAKI-LAKI	18-30 TAHUN	38,1-39	< 1MINGGU	YA	YA	YA	YA	YA	YA	YA	YA	TIDAK	TIDAK	YA	YA	TIDAK	TIDAK	13	>=13	NEGATIF	tidak diperiksa	>=12	>=11	>=10	38.3	TIDAK	BUKAN DEMAM TIFOID
53	21	PEREMPUAN	18-30 TAHUN	37,5-38	< 1MINGGU	YA	YA	YA	YA	YA	YA	YA	YA	TIDAK	TIDAK	TIDAK	TIDAK	TIDAK	TIDAK	9	2017-08-12	NEGATIF	tidak diperiksa	<12	< 11	< 10	37.5	TIDAK	BUKAN DEMAM TIFOID
54	43	LAKI-LAKI	41-50 TAHUN	38,1-39	< 1MINGGU	YA	YA	YA	YA	YA	TIDAK	YA	TIDAK	YA	TIDAK	TIDAK	YA	TIDAK	TIDAK	10	2017-08-12	NEGATIF	tidak diperiksa	<12	< 11	>=10	39	YA	BUKAN DEMAM TIFOID
55	35	PEREMPUAN	31-40 TAHUN	38,1-39	> 1 MINGGU	YA	YA	YA	YA	YA	TIDAK	TIDAK	YA	TIDAK	TIDAK	TIDAK	TIDAK	TIDAK	TIDAK	8	2017-08-12	NEGATIF	NEGATIF	<12	< 11	< 10	38	TIDAK	BUKAN DEMAM TIFOID
56	58	PEREMPUAN	51-60 TAHUN	38,1-39	< 1MINGGU	YA	YA	YA	YA	YA	YA	YA	YA	TIDAK	TIDAK	TIDAK	TIDAK	TIDAK	TIDAK	9	2017-08-12	NEGATIF	tidak diperiksa	<12	< 11	< 10	38	TIDAK	BUKAN DEMAM TIFOID
57	48	LAKI-LAKI	41-50 TAHUN	> 39	< 1MINGGU	YA	YA	YA	YA	YA	YA	YA	YA	TIDAK	TIDAK	TIDAK	YA	TIDAK	TIDAK	11	2017-08-12	NEGATIF	tidak diperiksa	<12	>=11	>=10	39.2	TIDAK	BUKAN DEMAM TIFOID
58	48	PEREMPUAN	41-50 TAHUN	37,5-38	< 1MINGGU	YA	YA	YA	YA	YA	YA	YA	YA	TIDAK	TIDAK	TIDAK	TIDAK	TIDAK	TIDAK	9	2017-08-12	NEGATIF	tidak diperiksa	<12	< 11	< 10	37.5	TIDAK	BUKAN DEMAM TIFOID
59	25	PEREMPUAN	18-30 TAHUN	38,1-39	< 1MINGGU	YA	YA	YA	YA	YA	YA	YA	YA	TIDAK	TIDAK	TIDAK	TIDAK	TIDAK	TIDAK	9	2017-08-12	NEGATIF	tidak diperiksa	<12	< 11	< 10	38.3	TIDAK	BUKAN DEMAM TIFOID
60	35	LAKI-LAKI	31-40 TAHUN	38,1-39	> 1 MINGGU	YA	YA	YA	YA	YA	YA	YA	YA	TIDAK	TIDAK	TIDAK	TIDAK	TIDAK	TIDAK	10	2017-08-12	NEGATIF	tidak diperiksa	<12	< 11	>=10	38.1	TIDAK	BUKAN DEMAM TIFOID
61	55	PEREMPUAN	51-60 TAHUN	37,5-38	< 1MINGGU	TIDAK	YA	YA	YA	YA	YA	YA	YA	TIDAK	TIDAK	TIDAK	TIDAK	TIDAK	TIDAK	8	2017-08-12	NEGATIF	tidak diperiksa	<12	< 11	< 10	37.6	TIDAK	BUKAN DEMAM TIFOID
62	26	LAKI-LAKI	18-30 TAHUN	38,1-39	< 1MINGGU	YA	YA	YA	YA	YA	TIDAK	YA	YA	TIDAK	TIDAK	TIDAK	YA	TIDAK	TIDAK	10	2017-08-12	NEGATIF	tidak diperiksa	<12	< 11	>=10	39	YA	BUKAN DEMAM TIFOID
63	21	LAKI-LAKI	18-30 TAHUN	38,1-39	< 1MINGGU	YA	YA	YA	YA	YA	TIDAK	YA	YA	TIDAK	TIDAK	TIDAK	YA	TIDAK	TIDAK	10	2017-08-12	NEGATIF	tidak diperiksa	<12	< 11	>=10	38.9	YA	BUKAN DEMAM TIFOID
64	47	PEREMPUAN	41-50 TAHUN	37,5-38	< 1MINGGU	YA	YA	YA	YA	YA	YA	TIDAK	TIDAK	TIDAK	TIDAK	TIDAK	TIDAK	TIDAK	TIDAK	7	<=7	NEGATIF	tidak diperiksa	<12	< 11	< 10	37.5	TIDAK	BUKAN DEMAM TIFOID
65	25	LAKI-LAKI	18-30 TAHUN	37,5-38	< 1MINGGU	YA	YA	YA	YA	YA	TIDAK	YA	TIDAK	TIDAK	TIDAK	TIDAK	TIDAK	TIDAK	TIDAK	7	<=7	NEGATIF	tidak diperiksa	<12	< 11	< 10	37.5	TIDAK	BUKAN DEMAM TIFOID
66	53	PEREMPUAN	51-60 TAHUN	38,1-39	< 1MINGGU	YA	YA	YA	YA	YA	TIDAK	YA	YA	TIDAK	TIDAK	TIDAK	YA	TIDAK	TIDAK	10	2017-08-12	NEGATIF	tidak diperiksa	<12	< 11	>=10	38.1	YA	BUKAN DEMAM TIFOID
67	43	LAKI-LAKI	41-50 TAHUN	> 39	< 1MINGGU	YA	YA	YA	TIDAK	YA	TIDAK	TIDAK	YA	TIDAK	TIDAK	TIDAK	YA	TIDAK	TIDAK	8	2017-08-12	NEGATIF	tidak diperiksa	<12	< 11	< 10	39.1	TIDAK	BUKAN DEMAM TIFOID
68	47	LAKI-LAKI	41-50 TAHUN	37,5-38	< 1MINGGU	YA	YA	YA	YA	YA	YA	YA	YA	YA	TIDAK	TIDAK	YA	TIDAK	TIDAK	12	2017-08-12	NEGATIF	tidak diperiksa	>=12	>=11	>=10	37.7	TIDAK	BUKAN DEMAM TIFOID
69	34	LAKI-LAKI	31-40 TAHUN	> 39	< 1MINGGU	YA	YA	YA	YA	YA	TIDAK	YA	YA	TIDAK	TIDAK	TIDAK	YA	TIDAK	TIDAK	10	2017-08-12	NEGATIF	NEGATIF	<12	< 11	>=10	39.7	TIDAK	BUKAN DEMAM TIFOID
70	27	PEREMPUAN	18-30 TAHUN	37,5-38	< 1MINGGU	YA	YA	YA	YA	YA	YA	YA	YA	TIDAK	TIDAK	TIDAK	YA	TIDAK	TIDAK	11	2017-08-12	NEGATIF	tidak diperiksa	<12	>=11	>=10	37.5	TIDAK	BUKAN DEMAM TIFOID
71	67	LAKI-LAKI	> 60 TAHUN	37,5-38	< 1MINGGU	YA	YA	YA	YA	YA	YA	YA	YA	TIDAK	TIDAK	TIDAK	YA	TIDAK	TIDAK	11	2017-08-12	NEGATIF	tidak diperiksa	<12	>=11	>=10	37.9	TIDAK	BUKAN DEMAM TIFOID
72	67	PEREMPUAN	> 60 TAHUN	> 39	< 1MINGGU	YA	YA	YA	YA	YA	YA	YA	YA	TIDAK	TIDAK	TIDAK	TIDAK	TIDAK	TIDAK	9	2017-08-12	NEGATIF	tidak diperiksa	<12	< 11	< 10	39	TIDAK	BUKAN DEMAM TIFOID
73	45	PEREMPUAN	41-50 TAHUN	38,1-39	< 1MINGGU	YA	YA	YA	YA	YA	YA	YA	TIDAK	TIDAK	TIDAK	YA	YA	TIDAK	TIDAK	12	2017-08-12	NEGATIF	tidak diperiksa	>=12	>=11	>=10	38	TIDAK	BUKAN DEMAM TIFOID
74	29	PEREMPUAN	18-30 TAHUN	38,1-39	< 1MINGGU	YA	YA	YA	YA	YA	YA	YA	TIDAK	TIDAK	TIDAK	TIDAK	TIDAK	TIDAK	TIDAK	8	2017-08-12	NEGATIF	tidak diperiksa	<12	< 11	< 10	29	TIDAK	BUKAN DEMAM TIFOID
75	48	PEREMPUAN	41-50 TAHUN	> 39	> 1 MINGGU	YA	YA	YA	YA	YA	YA	YA	YA	TIDAK	TIDAK	TIDAK	YA	YA	TIDAK	14	>=13	NEGATIF	NEGATIF	>=12	>=11	>=10	39.3	TIDAK	BUKAN DEMAM TIFOID
76	22	LAKI-LAKI	18-30 TAHUN	38,1-39	< 1MINGGU	YA	YA	YA	YA	YA	YA	TIDAK	YA	TIDAK	TIDAK	TIDAK	TIDAK	TIDAK	TIDAK	8	2017-08-12	NEGATIF	tidak diperiksa	<12	< 11	< 10	38.3	TIDAK	BUKAN DEMAM TIFOID
77	62	LAKI-LAKI	> 60 TAHUN	37,5-38	< 1MINGGU	YA	YA	YA	YA	YA	TIDAK	YA	YA	TIDAK	TIDAK	TIDAK	YA	YA	TIDAK	12	2017-08-12	NEGATIF	NEGATIF	>=12	>=11	>=10	37.8	TIDAK	BUKAN DEMAM TIFOID
78	45	LAKI-LAKI	41-50 TAHUN	> 39	< 1MINGGU	YA	YA	YA	YA	YA	YA	YA	YA	TIDAK	TIDAK	TIDAK	TIDAK	TIDAK	TIDAK	9	2017-08-12	NEGATIF	tidak diperiksa	<12	< 11	< 10	39.2	TIDAK	BUKAN DEMAM TIFOID
79	27	LAKI-LAKI	18-30 TAHUN	> 39	> 1 MINGGU	YA	YA	YA	YA	YA	TIDAK	YA	YA	TIDAK	TIDAK	TIDAK	TIDAK	TIDAK	YA	11	2017-08-12	NEGATIF	NEGATIF	<12	>=11	>=10	40	TIDAK	BUKAN DEMAM TIFOID
80	23	LAKI-LAKI	18-30 TAHUN	38,1-39	> 1 MINGGU	YA	YA	YA	YA	YA	TIDAK	YA	YA	TIDAK	TIDAK	TIDAK	TIDAK	TIDAK	TIDAK	9	2017-08-12	NEGATIF	NEGATIF	<12	< 11	< 10	38.3	TIDAK	BUKAN DEMAM TIFOID
81	59	LAKI-LAKI	51-60 TAHUN	38,1-39	> 1 MINGGU	TIDAK	YA	YA	YA	YA	YA	YA	YA	TIDAK	TIDAK	TIDAK	YA	TIDAK	TIDAK	11	2017-08-12	NEGATIF	NEGATIF	<12	>=11	>=10	38.1	YA	BUKAN DEMAM TIFOID
82	54	PEREMPUAN	51-60 TAHUN	37,5-38	< 1MINGGU	YA	YA	YA	YA	YA	TIDAK	YA	YA	YA	TIDAK	TIDAK	YA	TIDAK	TIDAK	11	2017-08-12	NEGATIF	tidak diperiksa	<12	>=11	>=10	38	YA	BUKAN DEMAM TIFOID
83	67	LAKI-LAKI	> 60 TAHUN	37,5-38	> 1 MINGGU	YA	YA	YA	YA	YA	YA	YA	YA	YA	TIDAK	TIDAK	YA	TIDAK	TIDAK	13	>=13	NEGATIF	NEGATIF	>=12	>=11	>=10	38	YA	BUKAN DEMAM TIFOID
84	20	PEREMPUAN	18-30 TAHUN	38,1-39	> 1 MINGGU	YA	YA	YA	YA	YA	YA	YA	YA	TIDAK	TIDAK	TIDAK	TIDAK	TIDAK	TIDAK	10	2017-08-12	NEGATIF	NEGATIF	<12	< 11	>=10	38.1	TIDAK	BUKAN DEMAM TIFOID
85	55	PEREMPUAN	51-60 TAHUN	38,1-39	< 1MINGGU	YA	YA	YA	YA	YA	YA	YA	YA	TIDAK	TIDAK	TIDAK	TIDAK	TIDAK	TIDAK	9	2017-08-12	NEGATIF	tidak diperiksa	<12	< 11	< 10	38.3	TIDAK	BUKAN DEMAM TIFOID
86	64	PEREMPUAN	> 60 TAHUN	37,5-38	< 1MINGGU	YA	YA	YA	YA	YA	YA	YA	YA	TIDAK	TIDAK	TIDAK	YA	YA	TIDAK	13	>=13	NEGATIF	tidak diperiksa	>=12	>=11	>=10	37.5	YA	BUKAN DEMAM TIFOID
87	61	PEREMPUAN	> 60 TAHUN	37,5-38	< 1MINGGU	YA	YA	YA	YA	YA	TIDAK	YA	YA	TIDAK	TIDAK	TIDAK	TIDAK	TIDAK	TIDAK	8	2017-08-12	NEGATIF	tidak diperiksa	<12	< 11	< 10	37.5	TIDAK	BUKAN DEMAM TIFOID
88	41	PEREMPUAN	41-50 TAHUN	37,5-38	< 1MINGGU	YA	YA	YA	YA	YA	TIDAK	TIDAK	TIDAK	TIDAK	TIDAK	TIDAK	YA	YA	TIDAK	10	2017-08-12	NEGATIF	tidak diperiksa	<12	< 11	>=10	37.8	TIDAK	BUKAN DEMAM TIFOID
89	36	LAKI-LAKI	31-40 TAHUN	> 39	< 1MINGGU	YA	YA	YA	YA	YA	YA	YA	YA	TIDAK	TIDAK	TIDAK	YA	TIDAK	TIDAK	11	2017-08-12	NEGATIF	tidak diperiksa	<12	>=11	>=10	39.6	TIDAK	BUKAN DEMAM TIFOID
90	45	PEREMPUAN	41-50 TAHUN	37,5-38	> 1 MINGGU	YA	YA	YA	YA	YA	TIDAK	YA	YA	TIDAK	TIDAK	TIDAK	YA	YA	TIDAK	13	>=13	NEGATIF	tidak diperiksa	>=12	>=11	>=10	37.5	TIDAK	BUKAN DEMAM TIFOID
91	23	LAKI-LAKI	18-30 TAHUN	37,5-38	< 1MINGGU	TIDAK	YA	YA	YA	TIDAK	YA	TIDAK	TIDAK	TIDAK	TIDAK	YA	TIDAK	TIDAK	TIDAK	7	<=7	NEGATIF	tidak diperiksa	<12	< 11	< 10	38	TIDAK	BUKAN DEMAM TIFOID
92	59	LAKI-LAKI	51-60 TAHUN	38,1-39	< 1MINGGU	YA	YA	YA	YA	YA	TIDAK	YA	TIDAK	TIDAK	TIDAK	TIDAK	TIDAK	TIDAK	TIDAK	7	<=7	NEGATIF	tidak diperiksa	<12	< 11	< 10	38	TIDAK	BUKAN DEMAM TIFOID
93	22	LAKI-LAKI	18-30 TAHUN	38,1-39	< 1MINGGU	YA	YA	YA	YA	YA	YA	YA	YA	TIDAK	TIDAK	TIDAK	TIDAK	TIDAK	TIDAK	9	2017-08-12	NEGATIF	NEGATIF	<12	< 11	< 10	38.3	YA	BUKAN DEMAM TIFOID
94	36	PEREMPUAN	31-40 TAHUN	38,1-39	> 1 MINGGU	YA	YA	YA	YA	YA	YA	YA	YA	TIDAK	TIDAK	TIDAK	YA	YA	TIDAK	14	>=13	NEGATIF	tidak diperiksa	>=12	>=11	>=10	39	TIDAK	BUKAN DEMAM TIFOID
95	26	LAKI-LAKI	18-30 TAHUN	> 39	< 1MINGGU	YA	YA	YA	YA	YA	YA	YA	YA	TIDAK	TIDAK	TIDAK	TIDAK	TIDAK	TIDAK	9	2017-08-12	NEGATIF	tidak diperiksa	<12	< 11	< 10	40.6	TIDAK	BUKAN DEMAM TIFOID
96	41	LAKI-LAKI	41-50 TAHUN	38,1-39	< 1MINGGU	YA	YA	TIDAK	TIDAK	YA	TIDAK	YA	YA	TIDAK	TIDAK	TIDAK	YA	TIDAK	TIDAK	8	2017-08-12	NEGATIF	tidak diperiksa	<12	< 11	< 10	38.3	YA	BUKAN DEMAM TIFOID
97	52	PEREMPUAN	51-60 TAHUN	37,5-38	< 1MINGGU	YA	YA	YA	YA	YA	YA	YA	YA	TIDAK	TIDAK	TIDAK	YA	YA	TIDAK	13	>=13	NEGATIF	tidak diperiksa	>=12	>=11	>=10	37.9	TIDAK	BUKAN DEMAM TIFOID
98	51	LAKI-LAKI	51-60 TAHUN	38,1-39	< 1MINGGU	YA	YA	YA	YA	YA	YA	YA	TIDAK	TIDAK	TIDAK	TIDAK	YA	TIDAK	TIDAK	10	2017-08-12	NEGATIF	tidak diperiksa	<12	< 11	>=10	38.1	TIDAK	BUKAN DEMAM TIFOID
99	54	LAKI-LAKI	51-60 TAHUN	37,5-38	< 1MINGGU	YA	YA	YA	YA	YA	YA	YA	YA	TIDAK	TIDAK	YA	TIDAK	YA	TIDAK	13	>=13	NEGATIF	tidak diperiksa	>=12	>=11	>=10	37.5	YA	BUKAN DEMAM TIFOID
100	50	PEREMPUAN	41-50 TAHUN	38,1-39	> 1 MINGGU	YA	YA	YA	YA	YA	YA	TIDAK	TIDAK	TIDAK	TIDAK	TIDAK	YA	TIDAK	TIDAK	10	2017-08-12	NEGATIF	NEGATIF	<12	< 11	>=10	38.3	TIDAK	BUKAN DEMAM TIFOID
101	51	LAKI-LAKI	51-60 TAHUN	37,5-38	< 1MINGGU	YA	YA	YA	YA	YA	YA	YA	TIDAK	TIDAK	TIDAK	TIDAK	TIDAK	TIDAK	TIDAK	8	2017-08-12	NEGATIF	tidak diperiksa	<12	< 11	< 10	37.6	TIDAK	BUKAN DEMAM TIFOID
102	47	LAKI-LAKI	41-50 TAHUN	38,1-39	< 1MINGGU	TIDAK	YA	YA	YA	YA	YA	YA	YA	TIDAK	TIDAK	TIDAK	YA	TIDAK	TIDAK	10	2017-08-12	NEGATIF	tidak diperiksa	<12	< 11	>=10	38.2	YA	BUKAN DEMAM TIFOID
103	33	LAKI-LAKI	31-40 TAHUN	38,1-39	< 1MINGGU	TIDAK	YA	YA	YA	YA	YA	YA	TIDAK	TIDAK	TIDAK	TIDAK	YA	TIDAK	TIDAK	9	2017-08-12	NEGATIF	tidak diperiksa	<12	< 11	< 10	0	TIDAK	BUKAN DEMAM TIFOID
104	28	PEREMPUAN	18-30 TAHUN	38,1-39	< 1MINGGU	YA	YA	YA	YA	YA	YA	YA	TIDAK	TIDAK	TIDAK	TIDAK	YA	TIDAK	TIDAK	10	2017-08-12	NEGATIF	tidak diperiksa	<12	< 11	>=10	0	TIDAK	BUKAN DEMAM TIFOID
105	52	LAKI-LAKI	51-60 TAHUN	37,5-38	< 1MINGGU	YA	YA	YA	YA	YA	TIDAK	YA	YA	TIDAK	TIDAK	TIDAK	YA	YA	TIDAK	12	2017-08-12	NEGATIF	tidak diperiksa	>=12	>=11	>=10	0	TIDAK	BUKAN DEMAM TIFOID
106	64	PEREMPUAN	> 60 TAHUN	37,5-38	> 1 MINGGU	YA	YA	YA	YA	YA	YA	YA	TIDAK	TIDAK	TIDAK	YA	TIDAK	TIDAK	TIDAK	10	2017-08-12	NEGATIF	NEGATIF	<12	< 11	>=10	38	TIDAK	BUKAN DEMAM TIFOID
107	37	LAKI-LAKI	31-40 TAHUN	37,5-38	< 1MINGGU	YA	YA	YA	YA	TIDAK	TIDAK	YA	YA	TIDAK	TIDAK	TIDAK	YA	TIDAK	TIDAK	8	2017-08-12	NEGATIF	tidak diperiksa	<12	< 11	< 10	0	TIDAK	BUKAN DEMAM TIFOID
108	37	LAKI-LAKI	31-40 TAHUN	37,5-38	< 1MINGGU	YA	YA	YA	YA	YA	YA	YA	YA	TIDAK	TIDAK	TIDAK	YA	TIDAK	TIDAK	11	2017-08-12	NEGATIF	tidak diperiksa	<12	>=11	>=10	37.8	TIDAK	BUKAN DEMAM TIFOID
109	37	PEREMPUAN	31-40 TAHUN	38,1-39	< 1MINGGU	YA	YA	YA	YA	TIDAK	TIDAK	YA	YA	TIDAK	TIDAK	TIDAK	YA	TIDAK	TIDAK	8	2017-08-12	NEGATIF	tidak diperiksa	<12	< 11	< 10	0	TIDAK	BUKAN DEMAM TIFOID
110	61	LAKI-LAKI	> 60 TAHUN	37,5-38	< 1MINGGU	TIDAK	YA	YA	YA	YA	TIDAK	YA	TIDAK	TIDAK	TIDAK	YA	YA	TIDAK	TIDAK	10	2017-08-12	NEGATIF	tidak diperiksa	<12	< 11	>=10	38	TIDAK	BUKAN DEMAM TIFOID
111	19	PEREMPUAN	18-30 TAHUN	37,5-38	< 1MINGGU	YA	YA	YA	YA	YA	YA	TIDAK	TIDAK	TIDAK	TIDAK	TIDAK	YA	TIDAK	TIDAK	9	2017-08-12	NEGATIF	tidak diperiksa	<12	< 11	< 10	38	TIDAK	BUKAN DEMAM TIFOID
112	59	PEREMPUAN	51-60 TAHUN	37,5-38	< 1MINGGU	YA	YA	YA	YA	YA	YA	YA	YA	TIDAK	TIDAK	TIDAK	TIDAK	YA	TIDAK	11	2017-08-12	NEGATIF	tidak diperiksa	<12	>=11	>=10	0	TIDAK	BUKAN DEMAM TIFOID
113	33	PEREMPUAN	31-40 TAHUN	37,5-38	< 1MINGGU	YA	YA	YA	YA	YA	YA	YA	YA	TIDAK	TIDAK	TIDAK	YA	TIDAK	TIDAK	11	2017-08-12	NEGATIF	tidak diperiksa	<12	>=11	>=10	37.7	TIDAK	BUKAN DEMAM TIFOID
114	30	LAKI-LAKI	18-30 TAHUN	37,5-38	< 1MINGGU	YA	YA	TIDAK	YA	YA	TIDAK	YA	TIDAK	TIDAK	TIDAK	TIDAK	TIDAK	TIDAK	TIDAK	6	<=7	NEGATIF	tidak diperiksa	<12	< 11	< 10	37.5	TIDAK	BUKAN DEMAM TIFOID
115	68	LAKI-LAKI	> 60 TAHUN	37,5-38	< 1MINGGU	YA	YA	YA	YA	TIDAK	TIDAK	YA	YA	TIDAK	TIDAK	TIDAK	TIDAK	YA	TIDAK	9	2017-08-12	NEGATIF	tidak diperiksa	<12	< 11	< 10	37.8	TIDAK	BUKAN DEMAM TIFOID
116	70	PEREMPUAN	> 60 TAHUN	37,5-38	< 1MINGGU	TIDAK	YA	YA	YA	YA	YA	YA	YA	TIDAK	TIDAK	TIDAK	TIDAK	TIDAK	TIDAK	8	2017-08-12	NEGATIF	tidak diperiksa	<12	< 11	< 10	37.6	TIDAK	BUKAN DEMAM TIFOID
117	45	LAKI-LAKI	41-50 TAHUN	37,5-38	< 1MINGGU	YA	YA	YA	YA	YA	TIDAK	YA	TIDAK	TIDAK	TIDAK	TIDAK	TIDAK	TIDAK	TIDAK	7	<=7	NEGATIF	tidak diperiksa	<12	< 11	< 10	0	TIDAK	BUKAN DEMAM TIFOID
118	36	PEREMPUAN	31-40 TAHUN	38,1-39	< 1MINGGU	YA	YA	YA	YA	YA	YA	YA	YA	TIDAK	TIDAK	YA	YA	TIDAK	TIDAK	13	>=13	NEGATIF	tidak diperiksa	>=12	>=11	>=10	38	YA	BUKAN DEMAM TIFOID
119	19	PEREMPUAN	18-30 TAHUN	38,1-39	< 1MINGGU	YA	YA	YA	YA	YA	YA	TIDAK	TIDAK	TIDAK	TIDAK	TIDAK	YA	TIDAK	TIDAK	9	2017-08-12	NEGATIF	tidak diperiksa	<12	< 11	< 10	38.5	TIDAK	BUKAN DEMAM TIFOID
120	60	PEREMPUAN	> 60 TAHUN	37,5-38	< 1MINGGU	YA	YA	YA	YA	YA	YA	YA	YA	TIDAK	TIDAK	TIDAK	YA	TIDAK	TIDAK	11	2017-08-12	NEGATIF	tidak diperiksa	<12	>=11	>=10	37.5	TIDAK	BUKAN DEMAM TIFOID
121	64	PEREMPUAN	> 60 TAHUN	37,5-38	< 1MINGGU	YA	YA	YA	YA	YA	YA	YA	YA	TIDAK	TIDAK	YA	TIDAK	TIDAK	TIDAK	11	2017-08-12	NEGATIF	tidak diperiksa	<12	>=11	>=10	37.5	TIDAK	BUKAN DEMAM TIFOID
122	55	PEREMPUAN	51-60 TAHUN	37,5-38	< 1MINGGU	YA	YA	YA	YA	YA	YA	YA	TIDAK	TIDAK	TIDAK	TIDAK	TIDAK	YA	TIDAK	10	2017-08-12	NEGATIF	tidak diperiksa	<12	< 11	>=10	37.6	TIDAK	BUKAN DEMAM TIFOID
123	39	LAKI-LAKI	31-40 TAHUN	38,1-39	< 1MINGGU	YA	YA	YA	YA	YA	YA	YA	TIDAK	TIDAK	TIDAK	TIDAK	YA	TIDAK	TIDAK	10	2017-08-12	NEGATIF	tidak diperiksa	<12	< 11	>=10	38.6	TIDAK	BUKAN DEMAM TIFOID
124	23	LAKI-LAKI	18-30 TAHUN	> 39	< 1MINGGU	YA	YA	YA	YA	YA	YA	YA	TIDAK	TIDAK	TIDAK	TIDAK	TIDAK	TIDAK	TIDAK	10	2017-08-12	NEGATIF	tidak diperiksa	<12	< 11	>=10		TIDAK	BUKAN DEMAM TIFOID
125	30	LAKI-LAKI	18-30 TAHUN	37,5-38	< 1MINGGU	YA	YA	YA	YA	YA	TIDAK	TIDAK	TIDAK	TIDAK	TIDAK	TIDAK	TIDAK	TIDAK	TIDAK	6	<=7	NEGATIF	NEGATIF	<12	< 11	< 10	37.5	TIDAK	BUKAN DEMAM TIFOID
126	65	PEREMPUAN	> 60 TAHUN	37,5-38	< 1MINGGU	YA	YA	YA	YA	YA	YA	YA	YA	TIDAK	TIDAK	TIDAK	YA	TIDAK	TIDAK	11	2017-08-12	NEGATIF	tidak diperiksa	<12	>=11	>=10	37.8	TIDAK	BUKAN DEMAM TIFOID
127	44	LAKI-LAKI	41-50 TAHUN	37,5-38	< 1MINGGU	YA	YA	YA	YA	YA	YA	YA	TIDAK	TIDAK	TIDAK	TIDAK	TIDAK	TIDAK	TIDAK	8	2017-08-12	NEGATIF	tidak diperiksa	<12	< 11	< 10	37.7	TIDAK	BUKAN DEMAM TIFOID
128	24	PEREMPUAN	18-30 TAHUN	37,5-38	< 1MINGGU	YA	YA	YA	YA	YA	YA	TIDAK	TIDAK	TIDAK	TIDAK	TIDAK	YA	TIDAK	TIDAK	9	2017-08-12	NEGATIF	tidak diperiksa	<12	< 11	< 10	37.8	TIDAK	BUKAN DEMAM TIFOID
129	29	PEREMPUAN	18-30 TAHUN	37,5-38	< 1MINGGU	YA	YA	YA	YA	YA	YA	YA	YA	TIDAK	TIDAK	TIDAK	TIDAK	TIDAK	TIDAK	9	2017-08-12	NEGATIF	tidak diperiksa	<12	< 11	< 10		TIDAK	BUKAN DEMAM TIFOID
130	25	LAKI-LAKI	18-30 TAHUN	> 39	< 1MINGGU	YA	YA	YA	YA	YA	YA	TIDAK	YA	TIDAK	TIDAK	TIDAK	YA	TIDAK	TIDAK	10	2017-08-12	NEGATIF	tidak diperiksa	<12	< 11	>=10	39.4	TIDAK	BUKAN DEMAM TIFOID
131	48	LAKI-LAKI	41-50 TAHUN	37,5-38	< 1MINGGU	YA	YA	YA	YA	YA	YA	TIDAK	YA	TIDAK	TIDAK	TIDAK	YA	TIDAK	TIDAK	10	2017-08-12	NEGATIF	tidak diperiksa	<12	< 11	>=10	37.8	TIDAK	BUKAN DEMAM TIFOID
132	24	LAKI-LAKI	18-30 TAHUN	37,5-38	< 1MINGGU	YA	YA	YA	YA	YA	YA	YA	YA	TIDAK	TIDAK	TIDAK	YA	TIDAK	TIDAK	11	2017-08-12	NEGATIF	tidak diperiksa	<12	>=11	>=10		TIDAK	BUKAN DEMAM TIFOID
133	30	LAKI-LAKI	18-30 TAHUN	38,1-39	< 1MINGGU	YA	YA	YA	YA	YA	YA	TIDAK	YA	TIDAK	TIDAK	TIDAK	YA	TIDAK	TIDAK	10	2017-08-12	NEGATIF	tidak diperiksa	<12	< 11	>=10	38.5	TIDAK	BUKAN DEMAM TIFOID
134	50	LAKI-LAKI	41-50 TAHUN	38,1-39	< 1MINGGU	YA	YA	YA	YA	TIDAK	TIDAK	TIDAK	YA	TIDAK	TIDAK	TIDAK	TIDAK	TIDAK	TIDAK	6	<=7	NEGATIF	tidak diperiksa	<12	< 11	< 10	38.3	TIDAK	BUKAN DEMAM TIFOID
135	64	PEREMPUAN	> 60 TAHUN	37,5-38	< 1MINGGU	YA	YA	YA	YA	YA	YA	YA	YA	TIDAK	TIDAK	TIDAK	TIDAK	TIDAK	TIDAK	8	2017-08-12	NEGATIF	tidak diperiksa	<12	< 11	< 10	37.5	TIDAK	BUKAN DEMAM TIFOID
136	40	PEREMPUAN	31-40 TAHUN	38,1-39	< 1MINGGU	YA	YA	YA	YA	YA	YA	YA	YA	TIDAK	TIDAK	TIDAK	TIDAK	TIDAK	TIDAK	9	2017-08-12	NEGATIF	tidak diperiksa	<12	< 11	< 10	38.8	TIDAK	BUKAN DEMAM TIFOID
137	24	PEREMPUAN	18-30 TAHUN	37,5-38	< 1MINGGU	YA	YA	YA	YA	TIDAK	TIDAK	YA	YA	TIDAK	TIDAK	TIDAK	TIDAK	TIDAK	TIDAK	7	<=7	NEGATIF	tidak diperiksa	<12	< 11	< 10		TIDAK	BUKAN DEMAM TIFOID
138	28	PEREMPUAN	18-30 TAHUN	37,5-38	< 1MINGGU	YA	YA	YA	YA	YA	YA	YA	TIDAK	TIDAK	TIDAK	TIDAK	TIDAK	TIDAK	TIDAK	8	2017-08-12	NEGATIF	tidak diperiksa	<12	< 11	< 10	38	TIDAK	BUKAN DEMAM TIFOID
139	32	PEREMPUAN	31-40 TAHUN	37,5-38	< 1MINGGU	YA	YA	YA	TIDAK	TIDAK	TIDAK	YA	TIDAK	TIDAK	TIDAK	TIDAK	TIDAK	TIDAK	TIDAK	5	<=7	NEGATIF	tidak diperiksa	<12	< 11	< 10	37.5	TIDAK	BUKAN DEMAM TIFOID
140	24	PEREMPUAN	18-30 TAHUN	37,5-38	< 1MINGGU	YA	TIDAK	YA	YA	YA	YA	YA	TIDAK	TIDAK	TIDAK	TIDAK	TIDAK	TIDAK	TIDAK	7	<=7	NEGATIF	tidak diperiksa	<12	< 11	< 10	37.5	TIDAK	BUKAN DEMAM TIFOID
141	54	PEREMPUAN	51-60 TAHUN	38,1-39	< 1MINGGU	YA	YA	YA	YA	YA	YA	TIDAK	YA	TIDAK	TIDAK	TIDAK	TIDAK	TIDAK	TIDAK	8	2017-08-12	NEGATIF	tidak diperiksa	<12	< 11	< 10	38	TIDAK	BUKAN DEMAM TIFOID
142	28	LAKI-LAKI	18-30 TAHUN	37,5-38	< 1MINGGU	YA	YA	YA	YA	YA	YA	TIDAK	YA	TIDAK	TIDAK	TIDAK	TIDAK	TIDAK	TIDAK	8	2017-08-12	NEGATIF	tidak diperiksa	<12	< 11	< 10	37.7	TIDAK	BUKAN DEMAM TIFOID
143	54	PEREMPUAN	51-60 TAHUN	37,5-38	< 1MINGGU	YA	YA	YA	YA	TIDAK	TIDAK	YA	TIDAK	TIDAK	TIDAK	TIDAK	TIDAK	TIDAK	TIDAK	5	<=7	NEGATIF	tidak diperiksa	<12	< 11	< 10	37.5	TIDAK	BUKAN DEMAM TIFOID
144	38	LAKI-LAKI	31-40 TAHUN	37,5-38	> 1 MINGGU	YA	YA	YA	TIDAK	YA	YA	YA	YA	TIDAK	TIDAK	TIDAK	TIDAK	TIDAK	TIDAK	9	2017-08-12	NEGATIF	tidak diperiksa	<12	< 11	< 10	36	TIDAK	BUKAN DEMAM TIFOID
145	23	LAKI-LAKI	18-30 TAHUN	37,5-38	> 1 MINGGU	TIDAK	TIDAK	YA	YA	TIDAK	YA	TIDAK	TIDAK	TIDAK	TIDAK	TIDAK	TIDAK	TIDAK	TIDAK	5	<=7	NEGATIF	tidak diperiksa	<12	< 11	< 10	36.5	TIDAK	BUKAN DEMAM TIFOID
146	50	PEREMPUAN	41-50 TAHUN	37,5-38	> 1 MINGGU	YA	TIDAK	YA	YA	YA	TIDAK	TIDAK	TIDAK	TIDAK	TIDAK	TIDAK	TIDAK	TIDAK	TIDAK	6	<=7	NEGATIF	tidak diperiksa	<12	< 11	< 10	36.5	TIDAK	BUKAN DEMAM TIFOID
147	34	PEREMPUAN	18-30 TAHUN	37,5-38	> 1 MINGGU	YA	TIDAK	YA	YA	YA	YA	TIDAK	TIDAK	TIDAK	TIDAK	TIDAK	TIDAK	TIDAK	TIDAK	9	2017-08-12	NEGATIF	tidak diperiksa	<12	< 11	< 10	37.7	TIDAK	BUKAN DEMAM TIFOID
148	30	LAKI-LAKI	18-30 TAHUN	37,5-38	> 1 MINGGU	YA	TIDAK	YA	TIDAK	TIDAK	TIDAK	YA	TIDAK	TIDAK	TIDAK	TIDAK	TIDAK	TIDAK	TIDAK	5	<=7	NEGATIF	tidak diperiksa	<12	< 11	< 10	36.6	TIDAK	BUKAN DEMAM TIFOID
149	25	LAKI-LAKI	18-30 TAHUN	38,1-39	> 1 MINGGU	YA	TIDAK	YA	TIDAK	TIDAK	YA	TIDAK	TIDAK	TIDAK	TIDAK	TIDAK	YA	TIDAK	TIDAK	7	<=7	NEGATIF	tidak diperiksa	<12	< 11	< 10	38.2	TIDAK	BUKAN DEMAM TIFOID
150	21	LAKI-LAKI	18-30 TAHUN	37,5-38	< 1MINGGU	YA	TIDAK	YA	YA	TIDAK	TIDAK	TIDAK	TIDAK	TIDAK	TIDAK	TIDAK	YA	TIDAK	TIDAK	6	<=7	NEGATIF	tidak diperiksa	<12	< 11	< 10	36	TIDAK	BUKAN DEMAM TIFOID
151	23	PEREMPUAN	18-30 TAHUN	37,5-38	> 1 MINGGU	YA	TIDAK	YA	YA	YA	YA	YA	YA	TIDAK	TIDAK	TIDAK	TIDAK	TIDAK	TIDAK	9	2017-08-12	NEGATIF	tidak diperiksa	<12	< 11	< 10	36.4	TIDAK	BUKAN DEMAM TIFOID
152	38	PEREMPUAN	31-40 TAHUN	37,5-38	< 1MINGGU	YA	YA	YA	YA	YA	YA	YA	YA	TIDAK	TIDAK	TIDAK	TIDAK	TIDAK	TIDAK	9	2017-08-12	NEGATIF	tidak diperiksa	<12	< 11	< 10	36.5	TIDAK	BUKAN DEMAM TIFOID
153	39	LAKI-LAKI	31-40 TAHUN	37,5-38	< 1MINGGU	TIDAK	YA	YA	YA	YA	YA	TIDAK	TIDAK	TIDAK	TIDAK	TIDAK	TIDAK	TIDAK	TIDAK	6	<=7	NEGATIF	tidak diperiksa	<12	< 11	< 10	37.1	TIDAK	BUKAN DEMAM TIFOID
154	54	LAKI-LAKI	51-60 TAHUN	37,5-38	< 1MINGGU	YA	YA	YA	YA	YA	TIDAK	TIDAK	YA	TIDAK	TIDAK	TIDAK	TIDAK	TIDAK	TIDAK	9	2017-08-12	NEGATIF	tidak diperiksa	<12	< 11	< 10	37.7	TIDAK	BUKAN DEMAM TIFOID
155	21	PEREMPUAN	18-30 TAHUN	37,5-38	> 1 MINGGU	YA	YA	YA	TIDAK	YA	YA	TIDAK	YA	TIDAK	TIDAK	TIDAK	TIDAK	TIDAK	TIDAK	8	2017-08-12	NEGATIF	tidak diperiksa	<12	< 11	< 10	37.5	TIDAK	BUKAN DEMAM TIFOID
156	40	LAKI-LAKI	31-40 TAHUN	37,5-38	< 1MINGGU	YA	YA	TIDAK	YA	YA	TIDAK	TIDAK	TIDAK	TIDAK	TIDAK	TIDAK	TIDAK	TIDAK	TIDAK	5	<=7	NEGATIF	tidak diperiksa	<12	< 11	< 10	37.6	TIDAK	BUKAN DEMAM TIFOID
157	20	PEREMPUAN	18-30 TAHUN	37,5-38	< 1MINGGU	YA	YA	TIDAK	TIDAK	YA	TIDAK	TIDAK	YA	TIDAK	TIDAK	TIDAK	TIDAK	TIDAK	TIDAK	5	<=7	NEGATIF	tidak diperiksa	<12	< 11	< 10	37.3	TIDAK	BUKAN DEMAM TIFOID
158	21	PEREMPUAN	18-30 TAHUN	37,5-38	< 1MINGGU	TIDAK	YA	YA	YA	YA	YA	TIDAK	YA	TIDAK	TIDAK	TIDAK	TIDAK	TIDAK	TIDAK	7	<=7	NEGATIF	tidak diperiksa	<12	< 11	< 10	36.9	TIDAK	BUKAN DEMAM TIFOID
159	53	LAKI-LAKI	51-60 TAHUN	37,5-38	> 1 MINGGU	YA	TIDAK	TIDAK	YA	YA	TIDAK	TIDAK	YA	TIDAK	TIDAK	TIDAK	TIDAK	TIDAK	TIDAK	6	<=7	NEGATIF	tidak diperiksa	<12	< 11	< 10	36.5	TIDAK	BUKAN DEMAM TIFOID
160	47	LAKI-LAKI	41-50 TAHUN	37,5-38	< 1MINGGU	TIDAK	YA	TIDAK	TIDAK	YA	TIDAK	TIDAK	YA	TIDAK	TIDAK	TIDAK	TIDAK	TIDAK	TIDAK	4	<=7	NEGATIF	tidak diperiksa	<12	< 11	< 10	38	TIDAK	BUKAN DEMAM TIFOID
161	42	PEREMPUAN	41-50 TAHUN	37,5-38	> 1 MINGGU	TIDAK	YA	TIDAK	YA	YA	TIDAK	TIDAK	YA	TIDAK	TIDAK	TIDAK	TIDAK	TIDAK	TIDAK	6	<=7	NEGATIF	tidak diperiksa	<12	< 11	< 10	36.5	TIDAK	BUKAN DEMAM TIFOID
162	49	LAKI-LAKI	41-50 TAHUN	37,5-38	> 1 MINGGU	YA	YA	YA	YA	YA	TIDAK	TIDAK	TIDAK	TIDAK	TIDAK	TIDAK	TIDAK	TIDAK	TIDAK	9	2017-08-12	NEGATIF	tidak diperiksa	<12	< 11	< 10	36.8	TIDAK	BUKAN DEMAM TIFOID
163	77	PEREMPUAN	> 60 TAHUN	37,5-38	< 1MINGGU	YA	YA	YA	YA	TIDAK	TIDAK	YA	YA	TIDAK	TIDAK	TIDAK	TIDAK	TIDAK	TIDAK	7	<=7		tidak diperiksa	<12	< 11	< 10		YA	BUKAN DEMAM TIFOID
164	29	PEREMPUAN	18-30 TAHUN	37,5-38	< 1MINGGU	YA	YA	YA	YA	YA	YA	YA	YA	TIDAK	TIDAK	TIDAK	TIDAK	TIDAK	TIDAK	9	2017-08-12		tidak diperiksa	<12	< 11	< 10		TIDAK	BUKAN DEMAM TIFOID
165	44	PEREMPUAN	41-50 TAHUN	37,5-38	< 1MINGGU	YA	YA	YA	YA	YA	YA	YA	YA	TIDAK	TIDAK	TIDAK	TIDAK	TIDAK	TIDAK	11	2017-08-12	NEGATIF	tidak diperiksa	<12	>=11	>=10	37.7	TIDAK	BUKAN DEMAM TIFOID
166	63	PEREMPUAN	> 60 TAHUN	37,5-38	< 1MINGGU	YA	YA	YA	YA	YA	YA	YA	YA	TIDAK	TIDAK	TIDAK	TIDAK	TIDAK	TIDAK	9	2017-08-12	NEGATIF	tidak diperiksa	<12	< 11	< 10	37.9	TIDAK	BUKAN DEMAM TIFOID
167	66	LAKI-LAKI	> 60 TAHUN	37,5-38	< 1MINGGU	YA	YA	YA	YA	YA	YA	TIDAK	YA	TIDAK	TIDAK	TIDAK	TIDAK	TIDAK	TIDAK	8	2017-08-12	NEGATIF	tidak diperiksa	<12	< 11	< 10	37.7	TIDAK	BUKAN DEMAM TIFOID
168	18	PEREMPUAN	18-30 TAHUN	> 39	< 1MINGGU	YA	YA	YA	YA	YA	YA	YA	YA	TIDAK	TIDAK	TIDAK	YA	TIDAK	TIDAK	11	2017-08-12	NEGATIF	tidak diperiksa	<12	>=11	>=10	39.7	YA	BUKAN DEMAM TIFOID
169	43	PEREMPUAN	41-50 TAHUN	38,1-39	< 1MINGGU	YA	YA	YA	YA	YA	YA	YA	YA	TIDAK	TIDAK	TIDAK	YA	TIDAK	TIDAK	11	2017-08-12	NEGATIF	tidak diperiksa	<12	>=11	>=10	38.5	YA	BUKAN DEMAM TIFOID
170	21	LAKI-LAKI	18-30 TAHUN	37,5-38	< 1MINGGU	YA	YA	YA	YA	YA	YA	YA	YA	TIDAK	TIDAK	TIDAK	YA	TIDAK	TIDAK	11	2017-08-12	NEGATIF	tidak diperiksa	<12	>=11	>=10	38	TIDAK	BUKAN DEMAM TIFOID
171	50	PEREMPUAN	31-40 TAHUN	> 39	< 1MINGGU	YA	YA	YA	YA	YA	YA	YA	YA	TIDAK	TIDAK	TIDAK	TIDAK	TIDAK	TIDAK	9	2017-08-12	NEGATIF	tidak diperiksa	<12	< 11	< 10	39.5	TIDAK	BUKAN DEMAM TIFOID
172	52	LAKI-LAKI	51-60 TAHUN	38,1-39	< 1MINGGU	YA	YA	YA	YA	YA	YA	YA	YA	TIDAK	TIDAK	TIDAK	TIDAK	TIDAK	TIDAK	9	2017-08-12	NEGATIF	tidak diperiksa	<12	< 11	< 10	38.4	TIDAK	BUKAN DEMAM TIFOID
173	58	PEREMPUAN	51-60 TAHUN	37,5-38	> 1 MINGGU	TIDAK	TIDAK	YA	YA	TIDAK	TIDAK	YA	TIDAK	TIDAK	TIDAK	TIDAK	TIDAK	TIDAK	TIDAK	5	<=7	NEGATIF	tidak diperiksa	<12	< 11	< 10	37.5	TIDAK	BUKAN DEMAM TIFOID
174	27	PEREMPUAN	18-30 TAHUN	37,5-38	< 1MINGGU	YA	TIDAK	YA	TIDAK	TIDAK	TIDAK	2	TIDAK	TIDAK	TIDAK	TIDAK	YA	TIDAK	TIDAK	5	<=7	NEGATIF	tidak diperiksa	<12	< 11	< 10	37.5	TIDAK	BUKAN DEMAM TIFOID
175	43	LAKI-LAKI	41-50 TAHUN		> 1 MINGGU	TIDAK	YA	YA	TIDAK	YA	TIDAK	YA	TIDAK	TIDAK	TIDAK	TIDAK	TIDAK	TIDAK	TIDAK	6	<=7	NEGATIF	tidak diperiksa	<12	< 11	< 10		TIDAK	BUKAN DEMAM TIFOID
176	24	LAKI-LAKI	18-30 TAHUN		< 1MINGGU	YA	YA	YA	YA	TIDAK	YA	TIDAK	TIDAK	TIDAK	TIDAK	TIDAK	YA	TIDAK	TIDAK	8	2017-08-12	NEGATIF	tidak diperiksa	<12	< 11	< 10		TIDAK	BUKAN DEMAM TIFOID
177	54	LAKI-LAKI	51-60 TAHUN	> 39	< 1MINGGU	YA	YA	TIDAK	TIDAK	YA	TIDAK	YA	YA	TIDAK	TIDAK	TIDAK	YA	TIDAK	TIDAK	8	2017-08-12	NEGATIF	tidak diperiksa	<12	< 11	< 10		TIDAK	BUKAN DEMAM TIFOID
178	22	PEREMPUAN	18-30 TAHUN	37,5-38	< 1MINGGU	YA	YA	YA	YA	YA	YA	YA	YA	TIDAK	TIDAK	TIDAK	TIDAK	TIDAK	YA	12	2017-08-12	POSITIF	tidak diperiksa	>=12	>=11	>=10	38	TIDAK	DEMAM TIFOID
179	24	LAKI-LAKI	18-30 TAHUN	37,5-38	< 1MINGGU	YA	YA	YA	YA	YA	YA	YA	YA	TIDAK	TIDAK	TIDAK	YA	TIDAK	TIDAK	11	2017-08-12	NEGATIF	tidak diperiksa	<12	>=11	>=10	38	TIDAK	BUKAN DEMAM TIFOID
180	30	LAKI-LAKI	18-30 TAHUN	38,1-39	< 1MINGGU	YA	YA	YA	YA	YA	YA	YA	YA	TIDAK	TIDAK	TIDAK	TIDAK	TIDAK	TIDAK	9	2017-08-12	NEGATIF	tidak diperiksa	<12	< 11	< 10	38.2	TIDAK	BUKAN DEMAM TIFOID
181	66	PEREMPUAN	> 60 TAHUN	37,5-38	< 1MINGGU	YA	YA	YA	YA	YA	YA	YA	YA	TIDAK	TIDAK	TIDAK	TIDAK	TIDAK	TIDAK	8	2017-08-12	NEGATIF	tidak diperiksa	<12	< 11	< 10	37.5	YA	BUKAN DEMAM TIFOID
182	56	PEREMPUAN	51-60 TAHUN	37,5-38	< 1MINGGU	YA	YA	YA	YA	YA	YA	YA	YA	TIDAK	TIDAK	TIDAK	TIDAK	TIDAK	TIDAK	8	2017-08-12	NEGATIF	tidak diperiksa	<12	< 11	< 10	37.5	TIDAK	BUKAN DEMAM TIFOID
183	58	PEREMPUAN	51-60 TAHUN	37,5-38	< 1MINGGU	YA	YA	YA	YA	YA	YA	YA	YA	TIDAK	TIDAK	TIDAK	TIDAK	TIDAK	TIDAK	10	2017-08-12	NEGATIF	tidak diperiksa	<12	< 11	>=10	37.5	TIDAK	BUKAN DEMAM TIFOID
184	52	LAKI-LAKI	51-60 TAHUN	37,5-38	< 1MINGGU	YA	YA	YA	YA	YA	YA	YA	YA	TIDAK	TIDAK	TIDAK	TIDAK	TIDAK	TIDAK	9	2017-08-12	NEGATIF	tidak diperiksa	<12	< 11	< 10	37.8	TIDAK	BUKAN DEMAM TIFOID
185	20	PEREMPUAN	18-30 TAHUN	37,5-38	< 1MINGGU	YA	YA	YA	YA	YA	YA	YA	YA	TIDAK	TIDAK	TIDAK	TIDAK	TIDAK	TIDAK	9	2017-08-12	NEGATIF	tidak diperiksa	<12	< 11	< 10	38	TIDAK	BUKAN DEMAM TIFOID
186	23	LAKI-LAKI	18-30 TAHUN	37,5-38	< 1MINGGU	YA	YA	YA	YA	YA	YA	TIDAK	YA	TIDAK	TIDAK	TIDAK	TIDAK	TIDAK	TIDAK	8	2017-08-12	NEGATIF	tidak diperiksa	<12	< 11	< 10	37.3	TIDAK	BUKAN DEMAM TIFOID
187	25	PEREMPUAN	18-30 TAHUN	> 39	< 1MINGGU	YA	YA	YA	YA	YA	YA	YA	YA	TIDAK	TIDAK	TIDAK	TIDAK	TIDAK	TIDAK	9	2017-08-12	NEGATIF	tidak diperiksa	<12	< 11	< 10	39.6	YA	BUKAN DEMAM TIFOID
188	25	PEREMPUAN	18-30 TAHUN	37,5-38	< 1MINGGU	YA	YA	YA	YA	YA	YA	YA	YA	TIDAK	TIDAK	TIDAK	TIDAK	TIDAK	TIDAK	11	2017-08-12	NEGATIF	tidak diperiksa	<12	>=11	>=10	38	TIDAK	BUKAN DEMAM TIFOID
189	65	PEREMPUAN	> 60 TAHUN	37,5-38	< 1MINGGU	YA	YA	YA	YA	YA	YA	YA	YA	TIDAK	TIDAK	TIDAK	TIDAK	TIDAK	TIDAK	8	2017-08-12	NEGATIF	tidak diperiksa	<12	< 11	< 10	37.5	YA	BUKAN DEMAM TIFOID
190	39	PEREMPUAN	31-40 TAHUN	38,1-39	< 1MINGGU	YA	YA	YA	YA	YA	YA	YA	YA	TIDAK	TIDAK	TIDAK	TIDAK	TIDAK	TIDAK	9	2017-08-12	NEGATIF	tidak diperiksa	<12	< 11	< 10	38.4	TIDAK	BUKAN DEMAM TIFOID
191	23	PEREMPUAN	18-30 TAHUN	37,5-38	< 1MINGGU	YA	YA	YA	YA	YA	YA	YA	YA	TIDAK	TIDAK	TIDAK	TIDAK	TIDAK	TIDAK	9	2017-08-12	NEGATIF	tidak diperiksa	<12	< 11	< 10	37.9	TIDAK	BUKAN DEMAM TIFOID
192	37	LAKI-LAKI	31-40 TAHUN	37,5-38	< 1MINGGU	YA	YA	YA	YA	YA	YA	YA	YA	TIDAK	TIDAK	TIDAK	TIDAK	TIDAK	TIDAK	9	2017-08-12	NEGATIF	tidak diperiksa	<12	< 11	< 10	38	TIDAK	BUKAN DEMAM TIFOID
193	23	LAKI-LAKI	18-30 TAHUN	37,5-38	< 1MINGGU	YA	YA	TIDAK	TIDAK	TIDAK	TIDAK	YA	TIDAK	TIDAK	TIDAK	TIDAK	TIDAK	TIDAK	TIDAK	4	<=7	NEGATIF	tidak diperiksa	<12	< 11	< 10	37.5	YA	BUKAN DEMAM TIFOID
194	20	PEREMPUAN	18-30 TAHUN	37,5-38	< 1MINGGU	YA	YA	YA	YA	YA	YA	YA	YA	TIDAK	TIDAK	TIDAK	YA	TIDAK	TIDAK	10	2017-08-12	POSITIF	tidak diperiksa	<12	< 11	>=10	37.7	TIDAK	DEMAM TIFOID
195	22	PEREMPUAN	18-30 TAHUN	37,5-38	> 1 MINGGU	YA	YA	YA	TIDAK	TIDAK	YA	YA	TIDAK	TIDAK	TIDAK	TIDAK	TIDAK	TIDAK	TIDAK	7	<=7	NEGATIF	tidak diperiksa	<12	< 11	< 10	37.8	TIDAK	BUKAN DEMAM TIFOID
196	47	LAKI-LAKI	41-50 TAHUN	37,5-38	< 1MINGGU	TIDAK	YA	YA	YA	YA	YA	YA	TIDAK	TIDAK	TIDAK	TIDAK	TIDAK	TIDAK	TIDAK	7	<=7	NEGATIF	tidak diperiksa	<12	< 11	< 10	37.6	TIDAK	BUKAN DEMAM TIFOID
197	28	PEREMPUAN	18-30 TAHUN	37,5-38	< 1MINGGU	YA	YA	YA	YA	YA	YA	TIDAK	TIDAK	TIDAK	TIDAK	TIDAK	YA	TIDAK	TIDAK	9	2017-08-12	NEGATIF	tidak diperiksa	<12	< 11	< 10	37.8	TIDAK	BUKAN DEMAM TIFOID
198	55	LAKI-LAKI	51-60 TAHUN	37,5-38	< 1MINGGU	YA	YA	YA	YA	YA	YA	YA	YA	TIDAK	TIDAK	TIDAK	TIDAK	TIDAK	TIDAK	9	2017-08-12	NEGATIF	tidak diperiksa	<12	< 11	< 10	38	TIDAK	BUKAN DEMAM TIFOID
199	32	PEREMPUAN	31-40 TAHUN	37,5-38	< 1MINGGU	YA	YA	YA	YA	YA	YA	YA	YA	TIDAK	TIDAK	TIDAK	YA	TIDAK	TIDAK	11	2017-08-12	NEGATIF	tidak diperiksa	<12	>=11	>=10	37.8	TIDAK	BUKAN DEMAM TIFOID
200	32	PEREMPUAN	31-40 TAHUN	37,5-38	< 1MINGGU	YA	YA	YA	YA	YA	YA	TIDAK	YA	TIDAK	TIDAK	TIDAK	TIDAK	TIDAK	TIDAK	8	2017-08-12	NEGATIF	tidak diperiksa	<12	< 11	< 10	37.5	YA	BUKAN DEMAM TIFOID
201	49	LAKI-LAKI	41-50 TAHUN	37,5-38	< 1MINGGU	YA	YA	YA	YA	YA	YA	YA	YA	TIDAK	TIDAK	TIDAK	YA	TIDAK	TIDAK	11	<=7	NEGATIF	tidak diperiksa	<12	>=11	>=10	37.5	YA	BUKAN DEMAM TIFOID
202	49	PEREMPUAN	41-50 TAHUN	37,5-38	< 1MINGGU	YA	YA	YA	YA	YA	YA	YA	YA	TIDAK	TIDAK	TIDAK	TIDAK	TIDAK	TIDAK	9	2017-08-12	NEGATIF	tidak diperiksa	<12	< 11	< 10	38	YA	BUKAN DEMAM TIFOID
203	43	PEREMPUAN	41-50 TAHUN	38,1-39	< 1MINGGU	YA	YA	YA	YA	YA	YA	YA	YA	TIDAK	TIDAK	TIDAK	TIDAK	TIDAK	TIDAK	11	2017-08-12	NEGATIF	tidak diperiksa	<12	>=11	>=10	38.8	TIDAK	BUKAN DEMAM TIFOID
204	19	LAKI-LAKI	18-30 TAHUN	38,1-39	< 1MINGGU	YA	YA	YA	YA	YA	YA	YA	YA	TIDAK	TIDAK	TIDAK	YA	TIDAK	TIDAK	11	2017-08-12	NEGATIF	tidak diperiksa	<12	>=11	>=10	38.8	TIDAK	BUKAN DEMAM TIFOID
205	47	PEREMPUAN	41-50 TAHUN	38,1-39	< 1MINGGU	YA	YA	YA	YA	YA	YA	YA	YA	TIDAK	TIDAK	TIDAK	TIDAK	TIDAK	TIDAK	9	2017-08-12	NEGATIF	tidak diperiksa	<12	< 11	< 10	38.5	TIDAK	BUKAN DEMAM TIFOID
206	59	LAKI-LAKI	51-60 TAHUN	> 39	< 1MINGGU	YA	YA	YA	YA	YA	YA	YA	YA	TIDAK	TIDAK	TIDAK	TIDAK	TIDAK	TIDAK	9	2017-08-12	NEGATIF	tidak diperiksa	<12	< 11	< 10	39.1	TIDAK	BUKAN DEMAM TIFOID
207	30	LAKI-LAKI	18-30 TAHUN	38,1-39	< 1MINGGU	YA	YA	YA	YA	YA	YA	YA	YA	TIDAK	TIDAK	TIDAK	TIDAK	TIDAK	TIDAK	9	2017-08-12	NEGATIF	tidak diperiksa	<12	< 11	< 10	38.8	YA	BUKAN DEMAM TIFOID
208	29	LAKI-LAKI	18-30 TAHUN	37,5-38	< 1MINGGU	YA	YA	YA	YA	YA	YA	YA	YA	TIDAK	TIDAK	TIDAK	TIDAK	YA	TIDAK	11	2017-08-12	NEGATIF	tidak diperiksa	<12	>=11	>=10	37.5	TIDAK	BUKAN DEMAM TIFOID
209	73	PEREMPUAN	> 60 TAHUN	37,5-38	< 1MINGGU	YA	YA	YA	YA	YA	YA	TIDAK	YA	TIDAK	TIDAK	TIDAK	TIDAK	TIDAK	TIDAK	8	2017-08-12	NEGATIF	tidak diperiksa	<12	< 11	< 10	38	YA	BUKAN DEMAM TIFOID
210	53	PEREMPUAN	51-60 TAHUN	38,1-39	< 1MINGGU	YA	YA	YA	YA	YA	YA	YA	YA	TIDAK	TIDAK	TIDAK	TIDAK	TIDAK	TIDAK	9	2017-08-12	NEGATIF	tidak diperiksa	<12	< 11	< 10	38.2	TIDAK	BUKAN DEMAM TIFOID
211	55	LAKI-LAKI	51-60 TAHUN	38,1-39	< 1MINGGU	YA	YA	YA	YA	YA	YA	YA	YA	TIDAK	TIDAK	TIDAK	TIDAK	TIDAK	TIDAK	9	2017-08-12	NEGATIF	tidak diperiksa	<12	< 11	< 10	38.4	TIDAK	BUKAN DEMAM TIFOID
212	52	PEREMPUAN	51-60 TAHUN	37,5-38	< 1MINGGU	YA	YA	YA	YA	YA	YA	YA	YA	TIDAK	TIDAK	TIDAK	TIDAK	TIDAK	TIDAK	9	2017-08-12	NEGATIF	tidak diperiksa	<12	< 11	< 10	37.9	TIDAK	BUKAN DEMAM TIFOID
213	35	LAKI-LAKI	31-40 TAHUN	38,1-39	< 1MINGGU	YA	YA	YA	YA	YA	YA	YA	YA	TIDAK	TIDAK	TIDAK	TIDAK	TIDAK	TIDAK	9	2017-08-12	NEGATIF	tidak diperiksa	<12	< 11	< 10	38.6	YA	BUKAN DEMAM TIFOID
214	60	LAKI-LAKI	> 60 TAHUN	37,5-38	< 1MINGGU	YA	YA	YA	YA	YA	YA	TIDAK	YA	TIDAK	TIDAK	TIDAK	TIDAK	TIDAK	TIDAK	8	2017-08-12	NEGATIF	tidak diperiksa	<12	< 11	< 10	37.8	TIDAK	BUKAN DEMAM TIFOID
215	45	LAKI-LAKI	41-50 TAHUN	37,5-38	< 1MINGGU	YA	YA	YA	YA	YA	YA	TIDAK	YA	TIDAK	TIDAK	TIDAK	YA	TIDAK	TIDAK	10	2017-08-12	NEGATIF	tidak diperiksa	<12	< 11	>=10	38	TIDAK	BUKAN DEMAM TIFOID
216	28	LAKI-LAKI	18-30 TAHUN	37,5-38	< 1MINGGU	YA	YA	YA	YA	YA	YA	YA	YA	TIDAK	TIDAK	TIDAK	TIDAK	TIDAK	TIDAK	9	2017-08-12	NEGATIF	tidak diperiksa	<12	< 11	< 10	37.8	TIDAK	BUKAN DEMAM TIFOID
217	55	PEREMPUAN	51-60 TAHUN	37,5-38	< 1MINGGU	YA	YA	YA	YA	YA	YA	YA	YA	TIDAK	TIDAK	TIDAK	TIDAK	TIDAK	TIDAK	9	2017-08-12	NEGATIF	tidak diperiksa	<12	< 11	< 10	37.8	TIDAK	BUKAN DEMAM TIFOID
218	27	PEREMPUAN	18-30 TAHUN	37,5-38	< 1MINGGU	YA	YA	YA	YA	YA	YA	YA	TIDAK	TIDAK	TIDAK	TIDAK	TIDAK	TIDAK	TIDAK	7	<=7	NEGATIF	tidak diperiksa	<12	< 11	< 10	38	TIDAK	BUKAN DEMAM TIFOID
219	29	PEREMPUAN	18-30 TAHUN	38,1-39	< 1MINGGU	YA	YA	YA	YA	YA	YA	YA	TIDAK	TIDAK	TIDAK	TIDAK	TIDAK	TIDAK	TIDAK	7	<=7	NEGATIF	tidak diperiksa	<12	< 11	< 10	38.6	YA	BUKAN DEMAM TIFOID
220	28	PEREMPUAN	18-30 TAHUN	> 39	< 1MINGGU	YA	YA	YA	YA	YA	YA	YA	YA	TIDAK	TIDAK	TIDAK	YA	TIDAK	TIDAK	11	2017-08-12	NEGATIF	tidak diperiksa	<12	>=11	>=10	39	YA	BUKAN DEMAM TIFOID
221	27	LAKI-LAKI	18-30 TAHUN	38,1-39	< 1MINGGU	YA	YA	YA	YA	YA	YA	YA	YA	TIDAK	TIDAK	TIDAK	TIDAK	TIDAK	TIDAK	9	2017-08-12	NEGATIF	tidak diperiksa	<12	< 11	< 10	38.8	TIDAK	BUKAN DEMAM TIFOID
222	25	PEREMPUAN	18-30 TAHUN	38,1-39	< 1MINGGU	YA	YA	YA	YA	YA	YA	YA	YA	TIDAK	TIDAK	TIDAK	TIDAK	TIDAK	TIDAK	9	2017-08-12	NEGATIF	tidak diperiksa	<12	< 11	< 10	38.6	YA	BUKAN DEMAM TIFOID
223	33	LAKI-LAKI	31-40 TAHUN	38,1-39	< 1MINGGU	YA	YA	YA	YA	YA	YA	YA	YA	TIDAK	TIDAK	TIDAK	TIDAK	TIDAK	TIDAK	11	2017-08-12	NEGATIF	tidak diperiksa	<12	>=11	>=10	38.8	TIDAK	BUKAN DEMAM TIFOID
224	53	LAKI-LAKI	51-60 TAHUN	38,1-39	< 1MINGGU	YA	YA	YA	YA	YA	TIDAK	YA	YA	TIDAK	TIDAK	TIDAK	YA	TIDAK	TIDAK	10	2017-08-12	NEGATIF	tidak diperiksa	<12	< 11	>=10	38.3	TIDAK	BUKAN DEMAM TIFOID
225	39	LAKI-LAKI	31-40 TAHUN	> 39	< 1MINGGU	YA	YA	YA	YA	YA	TIDAK	TIDAK	YA	TIDAK	TIDAK	TIDAK	YA	YA	TIDAK	10	2017-08-12	NEGATIF	tidak diperiksa	<12	< 11	>=10	39.1	TIDAK	BUKAN DEMAM TIFOID
226	37	PEREMPUAN	31-40 TAHUN		< 1MINGGU	YA	YA	YA	YA	YA	TIDAK	YA	TIDAK	TIDAK	TIDAK	TIDAK	TIDAK	TIDAK	TIDAK	7	<=7	NEGATIF	tidak diperiksa	<12	< 11	< 10	37.8	TIDAK	BUKAN DEMAM TIFOID
227	21	LAKI-LAKI	18-30 TAHUN		< 1MINGGU	YA	YA	YA	YA	YA	YA	YA	YA	TIDAK	TIDAK	YA	YA	TIDAK	TIDAK	10	>=13	POSITIF	tidak diperiksa	<12	< 11	>=10		YA	DEMAM TIFOID
228	26	LAKI-LAKI	18-30 TAHUN		< 1MINGGU	YA	YA	YA	YA	YA	YA	YA	YA	TIDAK	TIDAK	YA	YA	TIDAK	TIDAK	13	>=13	POSITIF	tidak diperiksa	>=12	>=11	>=10		YA	DEMAM TIFOID
229	32	PEREMPUAN	31-40 TAHUN		< 1MINGGU	YA	YA	YA	YA	YA	YA	YA	YA	TIDAK	TIDAK	YA	YA	TIDAK	TIDAK	9	>=13	POSITIF	tidak diperiksa	<12	< 11	< 10		YA	DEMAM TIFOID
230	30	PEREMPUAN	18-30 TAHUN		< 1MINGGU	YA	YA	YA	YA	YA	YA	YA	YA	TIDAK	TIDAK	YA	YA	TIDAK	TIDAK	13	>=13	POSITIF	tidak diperiksa	>=12	>=11	>=10		YA	DEMAM TIFOID
231	27	PEREMPUAN	18-30 TAHUN		< 1MINGGU	YA	YA	YA	YA	YA	YA	YA	YA	TIDAK	TIDAK	YA	YA	TIDAK	TIDAK	13	>=13	POSITIF	tidak diperiksa	>=12	>=11	>=10		YA	DEMAM TIFOID
232	45	LAKI-LAKI	41-50 TAHUN		< 1MINGGU	YA	YA	YA	YA	YA	YA	YA	YA	TIDAK	TIDAK	YA	YA	TIDAK	TIDAK	9	>=13	POSITIF	tidak diperiksa	<12	< 11	< 10		YA	DEMAM TIFOID
233	22	LAKI-LAKI	18-30 TAHUN		< 1MINGGU	YA	YA	YA	YA	YA	YA	YA	YA	TIDAK	TIDAK	YA	YA	TIDAK	TIDAK	13	>=13	POSITIF	tidak diperiksa	>=12	>=11	>=10		YA	DEMAM TIFOID
